# Supplementary material for: Lobelia chinensis Extract and Its Active Compound, Diosmetin, Improve Atopic Dermatitis by Reinforcing Skin Barrier Function through SPINK5/LEKTI Regulation
Source: Int J Mol Sci. 2022 Aug 4;23(15):8687. doi: 10.3390/ijms23158687 (PMC9369373; doi:10.3390/ijms23158687)
Supplement: Supplementary file 1 [file ijms-23-08687-s001.zip]

Archive with 1 entries (1 files):
- ijms-1764793-supplementary.pdf
